# Supplementary material for: Low-Temperature Pyrolysis of PFOS-Contaminated Soil Enhanced by Additives: Thermodynamic Insights, Transformation Products, and Remediation Implications
Source: Toxics. 2026 May 26;14(6):465. doi: 10.3390/toxics14060465 (PMC13306712; doi:10.3390/toxics14060465)
Supplement: Supplementary file 1 [file toxics-14-00465-s001.zip]

Archive with 1 entries (1 files):
- toxics-4277530-supplementary.pdf
